# Supplementary material for: Biodegradation of thiocyanate by a native groundwater microbial consortium
Source: PeerJ. 2019 Mar 26;7:e6498. doi: 10.7717/peerj.6498 (PMC6440457; doi:10.7717/peerj.6498)
Supplement: Supplemental Information 1 — Raw data spreadsheet for Spurr et al. [file peerj-07-6498-s001.xlsx]

## Sheet: Table 1
Table 1
	Groundwater chemistry
replicate #	1	2	3
SCN- mg L-1	136	135	133
Ammonium mg L-1	7	9	11

## Sheet: Table 2
Oxygen Amendment	Nutrient Amendment	SCN- initial (mg L-1)			SCN- final (18 days) (mg L-1)
		rep1	rep2	rep3	rep1	rep2	rep3
Anoxic	None	131	134	130	125	134	136
	DOC	127	120	126	128	122	141
	PO43-	132	136	119	129	133	133
	DOC, PO43-	125	127	135	137	133	136
Oxic	None	125	129	130	0	0	2
	DOC	126	129	124	14	0	1
	PO43-	130	133	127	0	0	0
	DOC, PO43-	121	121	127	1	0	0

## Sheet: Fig 1
	SCN- mg L-1			NH4+ mg L-1			OD600
Time (hours)	rep1	rep2	rep3	rep1	rep2	rep3	Mean	Standard Deviation
0	144	130	118	8	5	3	0.06	0.01
16	147	131	122				0.07	0.0114
20	146	141	129				0.076	0.0087
24	137	119	115	0	0	0	0.078	0.0072
34	116	100	92	11	5	3	0.082	0.0116
40	89	73	71	19	16	11	0.098	0.0094
44	62	53	37	14	11	8	0.118	0.0133
48	0	0	1	0	0	0	0.132	0.0094

## Sheet: Fig 2 and Fig A1
SCN- mg/L
	Low NH4+				Moderate NH4+				High NH4+
Time (hours)	1	2	3	Time (hours)	1	2	3	Time (hours)	1	2	3
0	28	26	25	0	70	68	68	0	11	12	11
16	28	28	26	6	70	67	68	16.5	10	10	15
20	29	28	26	26	66	62	58	24	9	10	11
24	23	20	22	71	62	48	45	40	9	10	10
40	13	16	13	76	55	44	30	44	9	9	10
44	3	14	10	78.25	45	31	18	47.5	10	10	9
48	0	4	0	95	31	17	4	64	9	9	11
				102.25	16	16	1	136	9	10	11
				147	6	1	1
NH4+ mg/L
	Low NH4+				Moderate NH4+				High NH4+
Time (hours)	1	2	3	Time (hours)	1	2	3	Time (hours)	1	2	3
0	3.8	1.1	3.3	0	9.3	8.8	10.4	0	39.6	35.2	41.8
16	0.5	0.5	0	6	0.5	1.1	0	16.5	6.6	7.7	7.7
20	0	0	0	26	0	0	0	24	0	0	0
24	0	0	0	71	0	0	0	40	0	0	0
40	0	0	0	76	0	0	0	44	0	0	0
44	0	0	0	78.25	0	0	0	47.5	0	0	0
48	0	0	0	95	0	0	0	64	0	0	0
				102.25	0	0	0	136	0	0	0
				147	0	0	0

## Sheet: 16S_rRNA_OTU_table
# Constructed from biom file
#OTU ID	Read count			ConsensusLineage
813980	7650	1787	2002	k__Bacteria; p__Proteobacteria; c__Alphaproteobacteria; o__Rhizobiales; f__Phyllobacteriaceae; g__; s__
1112867	7233	464	1189	k__Bacteria; p__Bacteroidetes; c__Flavobacteriia; o__Flavobacteriales; f__; g__; s__
593437	5134	418	761	k__Bacteria; p__Proteobacteria; c__Alphaproteobacteria; o__Rhodobacterales; f__Rhodobacteraceae; g__; s__
102384	3022	519	681	k__Bacteria; p__Bacteroidetes; c__Cytophagia; o__Cytophagales; f__Flammeovirgaceae; g__Roseivirga; s__
357366	1808	750	434	k__Bacteria; p__Proteobacteria; c__Alphaproteobacteria; o__Sphingomonadales; f__Sphingomonadaceae; g__Novosphingobium; s__
635323	1908	191	137	k__Bacteria; p__Proteobacteria; c__Alphaproteobacteria; o__Sphingomonadales; f__Sphingomonadaceae; g__; s__
4363665	899	350	237	k__Bacteria; p__Proteobacteria; c__Alphaproteobacteria; o__Rhizobiales; f__Aurantimonadaceae; g__Martelella; s__
850572	830	202	154	k__Bacteria; p__Proteobacteria; c__Alphaproteobacteria; o__Rhizobiales; f__Rhizobiaceae; g__; s__
4409036	821	33	134	k__Bacteria; p__Proteobacteria; c__Alphaproteobacteria; o__Kiloniellales; f__; g__; s__
112402	116	584	53	k__Bacteria; p__Proteobacteria; c__Alphaproteobacteria; o__Rhizobiales; f__Xanthobacteraceae; g__Xanthobacter; s__autotrophicus
532722	583	34	71	k__Bacteria; p__Proteobacteria; c__Alphaproteobacteria; o__Rhodobacterales; f__Rhodobacteraceae; g__; s__
1009440	471	70	120	k__Bacteria; p__Proteobacteria; c__Alphaproteobacteria; o__Caulobacterales; f__Caulobacteraceae; g__; s__
4417061	88	343	20	k__Bacteria; p__Proteobacteria; c__Alphaproteobacteria; o__Rhizobiales; f__Xanthobacteraceae; g__Xanthobacter; s__
2648149	342	63	21	k__Bacteria; p__Proteobacteria; c__Alphaproteobacteria; o__Rhizobiales; f__Hyphomicrobiaceae; g__; s__
925323	307	28	26	k__Bacteria; p__Bacteroidetes; c__Flavobacteriia; o__Flavobacteriales; f__Flavobacteriaceae; g__Aequorivita; s__
850731	220	62	33	k__Bacteria; p__Proteobacteria; c__Alphaproteobacteria; o__Rhizobiales; f__Rhizobiaceae; g__; s__
749563	196	53	13	k__Bacteria; p__Actinobacteria; c__Actinobacteria; o__Actinomycetales; f__Microbacteriaceae; g__; s__
551756	151	70	29	k__Bacteria; p__Proteobacteria; c__Alphaproteobacteria; o__Rhizobiales; f__Rhizobiaceae; g__Kaistia; s__
316649	216	0	0	k__Bacteria; p__Proteobacteria; c__Alphaproteobacteria; o__Rhizobiales; f__Phyllobacteriaceae; g__; s__
151886	132	5	13	k__Bacteria; p__Proteobacteria; c__Alphaproteobacteria; o__Rhodobacterales; f__Hyphomonadaceae; g__Hyphomonas; s__
978113	64	13	28	k__Bacteria; p__Proteobacteria; c__Alphaproteobacteria; o__Caulobacterales; f__Caulobacteraceae; g__Phenylobacterium; s__
575419	44	28	11	k__Bacteria; p__Proteobacteria; c__Alphaproteobacteria; o__Rhizobiales; f__Hyphomicrobiaceae; g__Devosia; s__
179278	70	3	6	k__Bacteria; p__Proteobacteria; c__Alphaproteobacteria; o__Rhodobacterales; f__Hyphomonadaceae; g__; s__
165867	75	1	1	k__Bacteria; p__Proteobacteria; c__Alphaproteobacteria; o__Rhizobiales; f__Hyphomicrobiaceae; g__; s__
1108350	62	6	0	k__Bacteria; p__Actinobacteria; c__Actinobacteria; o__Actinomycetales; f__Microbacteriaceae; g__Microbacterium; s__
546972	12	38	9	k__Bacteria; p__Actinobacteria; c__Actinobacteria; o__Actinomycetales; f__Mycobacteriaceae; g__Mycobacterium; s__
401193	41	15	3	k__Bacteria; p__Proteobacteria; c__Alphaproteobacteria; o__Rhizobiales; f__; g__; s__
323791	33	12	10	k__Bacteria; p__Proteobacteria; c__Alphaproteobacteria; o__Rhizobiales; f__Rhizobiaceae; g__Agrobacterium; s__
808758	23	21	9	k__Bacteria; p__Proteobacteria; c__Alphaproteobacteria; o__Sphingomonadales; f__Sphingomonadaceae; g__; s__
2954730	22	19	8	k__Bacteria; p__Proteobacteria; c__Alphaproteobacteria; o__Rhizobiales; f__Rhizobiaceae; g__Agrobacterium; s__
699257	23	13	13	k__Bacteria; p__Proteobacteria; c__Alphaproteobacteria; o__Sphingomonadales; f__Sphingomonadaceae; g__Novosphingobium; s__
969805	25	10	11	k__Bacteria; p__Proteobacteria; c__Alphaproteobacteria; o__Rhizobiales; f__Rhizobiaceae; g__Agrobacterium; s__
214595	11	24	11	k__Bacteria; p__Actinobacteria; c__Actinobacteria; o__Actinomycetales; f__Mycobacteriaceae; g__Mycobacterium; s__
917635	36	2	3	k__Bacteria; p__Proteobacteria; c__Alphaproteobacteria; o__Rhizobiales; f__Hyphomicrobiaceae; g__; s__
128142	32	5	4	k__Bacteria; p__Proteobacteria; c__Alphaproteobacteria; o__Rhodobacterales; f__Rhodobacteraceae; g__; s__
144589	25	10	5	k__Bacteria; p__Proteobacteria; c__Alphaproteobacteria; o__Sphingomonadales; f__Sphingomonadaceae; g__Novosphingobium; s__
1134510	27	2	9	k__Bacteria; p__Proteobacteria; c__Alphaproteobacteria; o__Rhodobacterales; f__Rhodobacteraceae; g__; s__
136254	34	2	1	k__Bacteria; p__Bacteroidetes; c__Cytophagia; o__Cytophagales; f__Flammeovirgaceae; g__; s__
104646	27	0	10	k__Bacteria; p__Proteobacteria; c__Alphaproteobacteria; o__Caulobacterales; f__Caulobacteraceae; g__Phenylobacterium; s__
160300	27	0	6	k__Bacteria; p__Proteobacteria; c__Alphaproteobacteria; o__Rhizobiales; f__Phyllobacteriaceae; g__; s__
1074625	21	8	2	k__Bacteria; p__Actinobacteria; c__Actinobacteria; o__Actinomycetales; f__Microbacteriaceae; g__; s__
306710	0	31	0	k__Bacteria; p__Proteobacteria; c__Alphaproteobacteria; o__Sphingomonadales; f__Sphingomonadaceae; g__Novosphingobium; s__
1045797	22	1	1	k__Bacteria; p__Actinobacteria; c__Actinobacteria; o__Actinomycetales; f__Microbacteriaceae; g__Microbacterium; s__
813418	15	6	2	k__Bacteria; p__Proteobacteria; c__Alphaproteobacteria; o__Sphingomonadales; f__Sphingomonadaceae; g__; s__
527906	10	8	4	k__Bacteria; p__Proteobacteria; c__Alphaproteobacteria; o__Rhizobiales; f__Rhizobiaceae; g__Kaistia; s__
269781	13	6	3	k__Bacteria; p__Proteobacteria; c__Alphaproteobacteria; o__Rhizobiales; f__Rhizobiaceae; g__Kaistia; s__
581019	15	0	3	k__Bacteria; p__Proteobacteria; c__Alphaproteobacteria; o__Rhodobacterales; f__Rhodobacteraceae; g__; s__
820313	5	5	6	k__Bacteria; p__Proteobacteria; c__Alphaproteobacteria; o__Sphingomonadales; f__Sphingomonadaceae; g__Novosphingobium; s__
537954	10	1	4	k__Bacteria; p__Proteobacteria; c__Alphaproteobacteria; o__Rhodobacterales; f__Rhodobacteraceae; g__; s__
548464	10	2	3	k__Bacteria; p__Proteobacteria; c__Alphaproteobacteria; o__Rhizobiales; f__; g__; s__
4381473	2	8	5	k__Bacteria; p__Proteobacteria; c__Alphaproteobacteria; o__Sphingomonadales; f__; g__; s__
695260	11	3	0	k__Bacteria; p__Proteobacteria; c__Alphaproteobacteria; o__Rhizobiales; f__Rhizobiaceae; g__; s__
1011088	12	1	1	k__Bacteria; p__Proteobacteria; c__Alphaproteobacteria; o__Rhodobacterales; f__Rhodobacteraceae; g__; s__
1863144	0	0	14	k__Bacteria; p__Proteobacteria; c__Alphaproteobacteria; o__Rhizobiales; f__Methylocystaceae; g__Pleomorphomonas; s__
610753	8	3	2	k__Bacteria; p__Proteobacteria; c__Alphaproteobacteria; o__Rhizobiales; f__Phyllobacteriaceae; g__; s__
1142742	2	4	6	k__Bacteria; p__Proteobacteria; c__Alphaproteobacteria; o__Sphingomonadales; f__Sphingomonadaceae; g__Novosphingobium; s__
850808	9	0	3	k__Bacteria; p__Proteobacteria; c__Betaproteobacteria; o__Hydrogenophilales; f__Hydrogenophilaceae; g__Thiobacillus; s__
807525	6	4	1	k__Bacteria; p__Proteobacteria; c__Alphaproteobacteria; o__Sphingomonadales; f__Sphingomonadaceae; g__; s__
696234	5	5	0	k__Bacteria; p__Proteobacteria; c__Alphaproteobacteria; o__Rhizobiales; f__; g__; s__
5860	8	0	2	k__Bacteria; p__Proteobacteria; c__Alphaproteobacteria; o__Rhodobacterales; f__Hyphomonadaceae; g__Hyphomonas; s__
150935	9	1	0	k__Bacteria; p__Proteobacteria; c__Alphaproteobacteria; o__Rhizobiales; f__Hyphomicrobiaceae; g__; s__
99193	0	9	1	k__Bacteria; p__Proteobacteria; c__Alphaproteobacteria; o__Rhizobiales; f__Xanthobacteraceae; g__Azorhizobium; s__doebereinerae
2540794	0	0	10	k__Bacteria; p__Proteobacteria; c__Alphaproteobacteria; o__Rhizobiales; f__Xanthobacteraceae; g__Azorhizobium; s__
86452	1	7	1	k__Bacteria; p__Proteobacteria; c__Alphaproteobacteria; o__Rhizobiales; f__Xanthobacteraceae; g__Xanthobacter; s__
820086	6	1	1	k__Bacteria; p__Proteobacteria; c__Alphaproteobacteria; o__Sphingomonadales; f__Sphingomonadaceae; g__; s__
546846	7	0	1	k__Bacteria; p__Proteobacteria; c__Alphaproteobacteria; o__Rhodobacterales; f__Rhodobacteraceae; g__; s__
531803	5	3	0	k__Bacteria; p__Proteobacteria; c__Alphaproteobacteria; o__Rhizobiales; f__; g__; s__
375165	5	0	1	k__Bacteria; p__Proteobacteria; c__Alphaproteobacteria; o__Rhodobacterales; f__Rhodobacteraceae; g__; s__
843074	5	0	1	k__Bacteria; p__Proteobacteria; c__Alphaproteobacteria; o__Rhizobiales; f__Aurantimonadaceae; g__; s__
959160	3	3	0	k__Bacteria; p__Actinobacteria; c__Actinobacteria; o__Actinomycetales; f__Microbacteriaceae; g__Mycetocola; s__
513803	4	1	0	k__Bacteria; p__Proteobacteria; c__Alphaproteobacteria; o__Sphingomonadales; f__Sphingomonadaceae; g__Novosphingobium; s__
4403131	3	0	1	k__Bacteria; p__Proteobacteria; c__Alphaproteobacteria; o__Rhodobacterales; f__Rhodobacteraceae; g__; s__
243410	1	0	3	k__Bacteria; p__Proteobacteria; c__Alphaproteobacteria; o__Rhizobiales; f__Phyllobacteriaceae; g__; s__
415655	3	0	1	k__Bacteria; p__Proteobacteria; c__Gammaproteobacteria; o__Chromatiales; f__; g__; s__
4474083	0	2	2	k__Bacteria; p__Proteobacteria; c__Alphaproteobacteria; o__Sphingomonadales; f__Sphingomonadaceae; g__Novosphingobium; s__
135498	0	2	2	k__Bacteria; p__Proteobacteria; c__Alphaproteobacteria; o__Rhizobiales; f__Hyphomicrobiaceae; g__; s__
345333	0	0	4	k__Bacteria; p__Proteobacteria; c__Alphaproteobacteria; o__Rhizobiales; f__Phyllobacteriaceae; g__Phyllobacterium; s__
231088	2	1	0	k__Bacteria; p__Proteobacteria; c__Alphaproteobacteria; o__Sphingomonadales; f__Sphingomonadaceae; g__; s__
34151	1	1	1	k__Bacteria; p__Bacteroidetes; c__Flavobacteriia; o__Flavobacteriales; f__Flavobacteriaceae; g__Aequorivita; s__
2675834	2	0	1	k__Bacteria; p__Bacteroidetes; c__Bacteroidia; o__Bacteroidales; f__; g__; s__
4456340	3	0	0	k__Bacteria; p__Proteobacteria; c__Alphaproteobacteria; o__Rhodobacterales; f__Rhodobacteraceae; g__; s__
147025	3	0	0	k__Bacteria; p__Proteobacteria; c__Alphaproteobacteria; o__Rhizobiales; f__Phyllobacteriaceae; g__Phyllobacterium; s__
4483373	3	0	0	k__Bacteria; p__Proteobacteria; c__Alphaproteobacteria; o__Caulobacterales; f__Caulobacteraceae; g__; s__
609349	2	1	0	k__Bacteria; p__Proteobacteria; c__Alphaproteobacteria; o__Rhodobacterales; f__Hyphomonadaceae; g__; s__
4421174	1	0	2	k__Bacteria; p__Proteobacteria; c__Alphaproteobacteria; o__Rhodobacterales; f__Rhodobacteraceae; g__; s__
1062748	0	1	2	k__Bacteria; p__Actinobacteria; c__Actinobacteria; o__Actinomycetales; f__Mycobacteriaceae; g__Mycobacterium; s__
841391	0	1	2	k__Bacteria; p__Proteobacteria; c__Alphaproteobacteria; o__; f__; g__; s__
529762	0	2	1	k__Bacteria; p__Actinobacteria; c__Actinobacteria; o__Actinomycetales; f__Mycobacteriaceae; g__Mycobacterium; s__
557392	0	2	1	k__Bacteria; p__Proteobacteria; c__Alphaproteobacteria; o__Rhizobiales; f__Phyllobacteriaceae; g__; s__
771828	1	0	1	k__Bacteria; p__Proteobacteria; c__Alphaproteobacteria; o__Rhodobacterales; f__Rhodobacteraceae; g__; s__
92490	2	0	0	k__Bacteria; p__Proteobacteria; c__Alphaproteobacteria; o__Sphingomonadales; f__Sphingomonadaceae; g__Novosphingobium; s__
3542608	1	0	1	k__Bacteria; p__Proteobacteria; c__Alphaproteobacteria; o__Sphingomonadales; f__Sphingomonadaceae; g__; s__
556676	2	0	0	k__Bacteria; p__Actinobacteria; c__Actinobacteria; o__Actinomycetales; f__Microbacteriaceae; g__Microbacterium; s__
1101451	1	1	0	k__Bacteria; p__Actinobacteria; c__Actinobacteria; o__Actinomycetales; f__Micrococcaceae; g__Micrococcus; s__
4317136	1	1	0	k__Bacteria; p__Proteobacteria; c__Alphaproteobacteria; o__Rhizobiales; f__Hyphomicrobiaceae; g__; s__
573035	1	1	0	k__Bacteria; p__Firmicutes; c__Bacilli; o__Bacillales; f__Alicyclobacillaceae; g__Alicyclobacillus; s__
809760	2	0	0	k__Bacteria; p__Proteobacteria; c__Alphaproteobacteria; o__Rhizobiales; f__Rhizobiaceae; g__Agrobacterium; s__
4473154	1	1	0	k__Bacteria; p__Proteobacteria; c__Alphaproteobacteria; o__Rhizobiales; f__; g__; s__
749696	1	1	0	k__Bacteria; p__Proteobacteria; c__Alphaproteobacteria; o__Sphingomonadales; f__Sphingomonadaceae; g__; s__
310485	1	0	1	k__Bacteria; p__Actinobacteria; c__Actinobacteria; o__Actinomycetales; f__Microbacteriaceae; g__; s__
302479	1	1	0	k__Bacteria; p__Actinobacteria; c__Actinobacteria; o__Actinomycetales; f__Micrococcaceae; g__Arthrobacter; s__
561885	0	2	0	k__Bacteria; p__Proteobacteria; c__Alphaproteobacteria; o__Rhizobiales; f__Rhizobiaceae; g__Agrobacterium; s__
288029	0	1	1	k__Bacteria; p__Proteobacteria; c__Alphaproteobacteria; o__Sphingomonadales; f__; g__; s__
217594	0	2	0	k__Bacteria; p__Verrucomicrobia; c__[Spartobacteria]; o__[Chthoniobacterales]; f__[Chthoniobacteraceae]; g__DA101; s__
220269	0	2	0	k__Bacteria; p__Proteobacteria; c__Alphaproteobacteria; o__Rhizobiales; f__Rhizobiaceae; g__Agrobacterium; s__
3198540	0	0	2	k__Bacteria; p__Proteobacteria; c__Alphaproteobacteria; o__Rhizobiales; f__Phyllobacteriaceae; g__Mesorhizobium; s__
534160	1	0	0	k__Bacteria; p__Proteobacteria; c__Alphaproteobacteria; o__Rhodobacterales; f__Rhodobacteraceae; g__; s__
571263	1	0	0	k__Bacteria; p__Proteobacteria; c__Alphaproteobacteria; o__Rhizobiales; f__Phyllobacteriaceae; g__; s__
217471	1	0	0	k__Bacteria; p__Proteobacteria; c__Alphaproteobacteria; o__Rhodobacterales; f__Rhodobacteraceae; g__; s__
668105	1	0	0	k__Bacteria; p__Proteobacteria; c__Alphaproteobacteria; o__Sphingomonadales; f__Sphingomonadaceae; g__Novosphingobium; s__capsulatum
4366975	1	0	0	k__Bacteria; p__Actinobacteria; c__Actinobacteria; o__Actinomycetales; f__Microbacteriaceae; g__Microbacterium; s__
614438	1	0	0	k__Archaea; p__Crenarchaeota; c__MCG; o__B10; f__; g__; s__
151894	1	0	0	k__Bacteria; p__Proteobacteria; c__Alphaproteobacteria; o__Sphingomonadales; f__Erythrobacteraceae; g__; s__
3994882	1	0	0	k__Bacteria; p__Proteobacteria; c__Alphaproteobacteria; o__Rhodobacterales; f__Rhodobacteraceae; g__; s__
194356	1	0	0	k__Bacteria; p__Proteobacteria; c__Alphaproteobacteria; o__Rhizobiales; f__Hyphomicrobiaceae; g__; s__
588165	1	0	0	k__Bacteria; p__Proteobacteria; c__Alphaproteobacteria; o__Rhodobacterales; f__Rhodobacteraceae; g__Paracoccus; s__
309624	1	0	0	k__Bacteria; p__Proteobacteria; c__Betaproteobacteria; o__Hydrogenophilales; f__Hydrogenophilaceae; g__Thiobacillus; s__
242930	1	0	0	k__Bacteria; p__Proteobacteria; c__Alphaproteobacteria; o__Rhizobiales; f__Phyllobacteriaceae; g__Mesorhizobium; s__
626314	1	0	0	k__Bacteria; p__Chloroflexi; c__Anaerolineae; o__SHA-20; f__; g__; s__
144537	1	0	0	k__Archaea; p__Crenarchaeota; c__MCG; o__pGrfC26; f__; g__; s__
521994	1	0	0	k__Bacteria; p__Proteobacteria; c__Alphaproteobacteria; o__Rhodobacterales; f__Rhodobacteraceae; g__Rhodobacter; s__
878375	1	0	0	k__Bacteria; p__Proteobacteria; c__Alphaproteobacteria; o__Rhizobiales; f__Methylobacteriaceae; g__Methylobacterium; s__adhaesivum
567406	1	0	0	k__Bacteria; p__Actinobacteria; c__Actinobacteria; o__Actinomycetales; f__Propionibacteriaceae; g__Propionibacterium; s__acnes
1821405	1	0	0	k__Bacteria; p__Proteobacteria; c__Alphaproteobacteria; o__Sphingomonadales; f__; g__; s__
882616	1	0	0	k__Bacteria; p__Proteobacteria; c__Alphaproteobacteria; o__Rhodospirillales; f__Acetobacteraceae; g__; s__
142393	1	0	0	k__Bacteria; p__Proteobacteria; c__Alphaproteobacteria; o__Rhodobacterales; f__Rhodobacteraceae; g__; s__
223251	1	0	0	k__Bacteria; p__Planctomycetes; c__Phycisphaerae; o__WD2101; f__; g__; s__
1581972	1	0	0	k__Archaea; p__Euryarchaeota; c__Thermoplasmata; o__E2; f__[Methanomassiliicoccaceae]; g__; s__
4373613	1	0	0	k__Bacteria; p__Proteobacteria; c__Gammaproteobacteria; o__Xanthomonadales; f__Sinobacteraceae; g__; s__
705987	1	0	0	k__Bacteria; p__Proteobacteria; c__Alphaproteobacteria; o__Rhodobacterales; f__Rhodobacteraceae; g__; s__
172275	1	0	0	k__Bacteria; p__Proteobacteria; c__Alphaproteobacteria; o__Rhodobacterales; f__Rhodobacteraceae; g__; s__
288552	1	0	0	k__Bacteria; p__Actinobacteria; c__Actinobacteria; o__Actinomycetales; f__Microbacteriaceae; g__Mycetocola; s__
936318	1	0	0	k__Bacteria; p__Actinobacteria; c__Thermoleophilia; o__Gaiellales; f__Gaiellaceae; g__; s__
4361193	1	0	0	k__Bacteria; p__Proteobacteria; c__Alphaproteobacteria; o__Rhodobacterales; f__Rhodobacteraceae; g__; s__
459107	1	0	0	k__Bacteria; p__Actinobacteria; c__Actinobacteria; o__Actinomycetales; f__Microbacteriaceae; g__Microbacterium; s__
250408	1	0	0	k__Bacteria; p__Proteobacteria; c__Alphaproteobacteria; o__Rhodobacterales; f__Rhodobacteraceae; g__; s__
238554	1	0	0	k__Bacteria; p__Proteobacteria; c__Alphaproteobacteria; o__Rhodobacterales; f__Rhodobacteraceae; g__; s__
1127356	1	0	0	k__Bacteria; p__Proteobacteria; c__Alphaproteobacteria; o__Rhizobiales; f__; g__; s__
5162	1	0	0	k__Bacteria; p__Proteobacteria; c__Alphaproteobacteria; o__Rhizobiales; f__Phyllobacteriaceae; g__Mesorhizobium; s__
963779	1	0	0	k__Bacteria; p__Proteobacteria; c__Alphaproteobacteria; o__Rhizobiales; f__Rhizobiaceae; g__; s__
4401396	1	0	0	k__Bacteria; p__Proteobacteria; c__Alphaproteobacteria; o__Rhodobacterales; f__Rhodobacteraceae; g__Antarctobacter; s__
279040	1	0	0	k__Bacteria; p__Acidobacteria; c__; o__; f__; g__; s__
782953	1	0	0	k__Bacteria; p__Proteobacteria; c__Gammaproteobacteria; o__Enterobacteriales; f__Enterobacteriaceae; g__; s__
582973	1	0	0	k__Bacteria; p__Proteobacteria; c__Alphaproteobacteria; o__Sphingomonadales; f__Sphingomonadaceae; g__; s__
162071	1	0	0	k__Bacteria; p__Chloroflexi; c__Anaerolineae; o__OPB11; f__; g__; s__
410908	0	1	0	k__Bacteria; p__Actinobacteria; c__Actinobacteria; o__Actinomycetales; f__Corynebacteriaceae; g__Corynebacterium; s__
298835	0	1	0	k__Bacteria; p__Actinobacteria; c__Actinobacteria; o__Actinomycetales; f__; g__; s__
906396	0	1	0	k__Bacteria; p__Proteobacteria; c__Alphaproteobacteria; o__Rhizobiales; f__Rhizobiaceae; g__; s__
965853	0	1	0	k__Bacteria; p__Actinobacteria; c__Thermoleophilia; o__Solirubrobacterales; f__; g__; s__
827888	0	1	0	k__Bacteria; p__Chloroflexi; c__Anaerolineae; o__SHA-20; f__; g__; s__
272411	0	1	0	k__Bacteria; p__Acidobacteria; c__Solibacteres; o__Solibacterales; f__AKIW659; g__; s__
820558	0	1	0	k__Bacteria; p__Actinobacteria; c__Actinobacteria; o__Actinomycetales; f__Streptomycetaceae; g__Streptomyces; s__
90701	0	1	0	k__Bacteria; p__Actinobacteria; c__Actinobacteria; o__Actinomycetales; f__Mycobacteriaceae; g__Mycobacterium; s__
306945	0	1	0	k__Bacteria; p__Proteobacteria; c__Alphaproteobacteria; o__Rhodobacterales; f__Rhodobacteraceae; g__; s__
834341	0	1	0	k__Bacteria; p__Proteobacteria; c__Alphaproteobacteria; o__Rhizobiales; f__Phyllobacteriaceae; g__; s__
263307	0	1	0	k__Bacteria; p__Proteobacteria; c__Alphaproteobacteria; o__Rhodobacterales; f__Rhodobacteraceae; g__Paracoccus; s__
371847	0	1	0	k__Archaea; p__Crenarchaeota; c__MCG; o__B10; f__; g__; s__
154189	0	1	0	k__Bacteria; p__Proteobacteria; c__Alphaproteobacteria; o__Sphingomonadales; f__Sphingomonadaceae; g__Novosphingobium; s__
1076316	0	1	0	k__Bacteria; p__Firmicutes; c__Bacilli; o__Bacillales; f__Staphylococcaceae; g__Staphylococcus; s__
946945	0	1	0	k__Bacteria; p__Actinobacteria; c__Actinobacteria; o__Actinomycetales; f__Mycobacteriaceae; g__Mycobacterium; s__
574749	0	1	0	k__Bacteria; p__Proteobacteria; c__Alphaproteobacteria; o__Rhizobiales; f__Rhizobiaceae; g__Agrobacterium; s__
632387	0	1	0	k__Bacteria; p__Proteobacteria; c__Alphaproteobacteria; o__Rhizobiales; f__Hyphomicrobiaceae; g__Devosia; s__
191698	0	0	1	k__Bacteria; p__Actinobacteria; c__Actinobacteria; o__Actinomycetales; f__Mycobacteriaceae; g__Mycobacterium; s__
519193	0	0	1	k__Bacteria; p__Proteobacteria; c__Alphaproteobacteria; o__Rhizobiales; f__Phyllobacteriaceae; g__; s__
779725	0	0	1	k__Bacteria; p__Proteobacteria; c__Alphaproteobacteria; o__Rhodobacterales; f__Rhodobacteraceae; g__; s__
700044	0	0	1	k__Bacteria; p__Proteobacteria; c__Alphaproteobacteria; o__Rhodobacterales; f__Rhodobacteraceae; g__; s__
1125587	0	0	1	k__Bacteria; p__Proteobacteria; c__Alphaproteobacteria; o__Rhizobiales; f__Phyllobacteriaceae; g__; s__
575116	0	0	1	k__Bacteria; p__Firmicutes; c__Bacilli; o__Bacillales; f__Bacillaceae; g__Bacillus; s__
219175	0	0	1	k__Bacteria; p__Proteobacteria; c__Alphaproteobacteria; o__Sphingomonadales; f__Erythrobacteraceae; g__Lutibacterium; s__
557908	0	0	1	k__Bacteria; p__Proteobacteria; c__Alphaproteobacteria; o__Rhizobiales; f__Phyllobacteriaceae; g__; s__
1136974	0	0	1	k__Bacteria; p__Proteobacteria; c__Alphaproteobacteria; o__Sphingomonadales; f__Sphingomonadaceae; g__Novosphingobium; s__
621303	0	0	1	k__Bacteria; p__Proteobacteria; c__Alphaproteobacteria; o__Rhizobiales; f__Hyphomicrobiaceae; g__; s__
5438	0	0	1	k__Bacteria; p__Proteobacteria; c__Alphaproteobacteria; o__Rhizobiales; f__Rhizobiaceae; g__Agrobacterium; s__
2692410	0	0	1	k__Bacteria; p__Actinobacteria; c__Actinobacteria; o__Actinomycetales; f__Microbacteriaceae; g__Microbacterium; s__
545515	0	0	1	k__Bacteria; p__Proteobacteria; c__Alphaproteobacteria; o__Rhizobiales; f__; g__; s__
1131058	0	0	1	k__Bacteria; p__Proteobacteria; c__Alphaproteobacteria; o__Sphingomonadales; f__; g__; s__

## Sheet: 18S_rRNA_OTU_table
# Constructed from biom file
#OTU ID	Read Count			ConsensusLineage
denovo0	5	2	1	D	0	Eukaryota	D	1	Excavata	D	2	Discoba	D	3	Jakobida	D	4	Jakoba	D	5	Jakoba libera	D	6		D	7		D	8		D	9		D	10		D	11		D	12	D	13	D	14	D	15	D	16
denovo1	1	2	1	D	0	Eukaryota	D	1	Opisthokonta	D	2	Nucletmycea	D	3	Fungi	D	4	Dikarya	D	5	Basidiomycota	D	6	Agaricomycotina	D	7	Tremellomycetes	D	8	Tremellales	D	9	Tremellaceae	D	10	Tremella	D	11	Tremella indecorata	D	12	D	13	D	14	D	15	D	16
denovo2	2	1	1	D	0	Eukaryota	D	1	Opisthokonta	D	2	Nucletmycea	D	3	Fungi	D	4	Dikarya	D	5	Basidiomycota	D	6	Agaricomycotina	D	7	Tremellomycetes	D	8	Tremellales	D	9	Tremellaceae	D	10	Tremella	D	11	Tremella indecorata	D	12	D	13	D	14	D	15	D	16
denovo3	1	1	3	D	0	Eukaryota	D	1	Opisthokonta	D	2	Nucletmycea	D	3	Fungi	D	4	Dikarya	D	5	Basidiomycota	D	6	Agaricomycotina	D	7	Tremellomycetes	D	8	Tremellales	D	9	Tremellaceae	D	10	Tremella	D	11	Tremella indecorata	D	12	D	13	D	14	D	15	D	16
denovo4	3	21	1	D	0	Eukaryota	D	1	Opisthokonta	D	2	Nucletmycea	D	3	Fungi	D	4	Dikarya	D	5	Basidiomycota	D	6	Agaricomycotina	D	7	Tremellomycetes	D	8	Tremellales	D	9	Tremellaceae	D	10	Tremella	D	11	Tremella indecorata	D	12	D	13	D	14	D	15	D	16
denovo5	3	1	6	D	0	Eukaryota	D	1	Opisthokonta	D	2	Nucletmycea	D	3	Fungi	D	4	Dikarya	D	5	Basidiomycota	D	6	Agaricomycotina	D	7	Tremellomycetes	D	8	Tremellales	D	9	Tremellaceae	D	10	Tremella	D	11	Tremella indecorata	D	12	D	13	D	14	D	15	D	16
denovo6	1	5	1	D	0	Eukaryota	D	1	Excavata	D	2	Discoba	D	3	Jakobida	D	4	Jakoba	D	5	Jakoba libera	D	6		D	7		D	8		D	9		D	10		D	11		D	12	D	13	D	14	D	15	D	16
denovo7	2	5	3	D	0	Eukaryota	D	1	Excavata	D	2	Discoba	D	3	Jakobida	D	4	Jakoba	D	5	Jakoba libera	D	6		D	7		D	8		D	9		D	10		D	11		D	12	D	13	D	14	D	15	D	16
denovo8	1	1	1	D	0	Eukaryota	D	1	Opisthokonta	D	2	Nucletmycea	D	3	Fungi	D	4	Dikarya	D	5	Basidiomycota	D	6	Agaricomycotina	D	7	Tremellomycetes	D	8	Tremellales	D	9	Tremellaceae	D	10	Tremella	D	11	Tremella indecorata	D	12	D	13	D	14	D	15	D	16
denovo9	1	1	1	D	0	Eukaryota	D	1	Opisthokonta	D	2	Nucletmycea	D	3	Fungi	D	4	Dikarya	D	5	Basidiomycota	D	6	Agaricomycotina	D	7	Tremellomycetes	D	8	Tremellales	D	9	Tremellaceae	D	10	Tremella	D	11	Tremella indecorata	D	12	D	13	D	14	D	15	D	16
denovo10	7	1	2	D	0	Eukaryota	D	1	Opisthokonta	D	2	Nucletmycea	D	3	Fungi	D	4	Dikarya	D	5	Basidiomycota	D	6	Agaricomycotina	D	7	Tremellomycetes	D	8	Tremellales	D	9	Tremellaceae	D	10	Tremella	D	11	Tremella indecorata	D	12	D	13	D	14	D	15	D	16
denovo11	1	2	2	D	0	Eukaryota	D	1	Opisthokonta	D	2	Nucletmycea	D	3	Fungi	D	4	Dikarya	D	5	Basidiomycota	D	6	Agaricomycotina	D	7	Tremellomycetes	D	8	Tremellales	D	9	Tremellaceae	D	10	Tremella	D	11	Tremella indecorata	D	12	D	13	D	14	D	15	D	16
denovo12	1	7	1	D	0	Eukaryota	D	1	Opisthokonta	D	2	Nucletmycea	D	3	Fungi	D	4	Dikarya	D	5	Basidiomycota	D	6	Agaricomycotina	D	7	Tremellomycetes	D	8	Tremellales	D	9	Tremellaceae	D	10	Tremella	D	11	Tremella indecorata	D	12	D	13	D	14	D	15	D	16
denovo13	1	1315	1	D	0	Eukaryota	D	1	Opisthokonta	D	2	Nucletmycea	D	3	Fungi	D	4	Dikarya	D	5	Basidiomycota	D	6	Agaricomycotina	D	7	Tremellomycetes	D	8	Tremellales	D	9	Tremellaceae	D	10	Tremella	D	11	Tremella indecorata	D	12	D	13	D	14	D	15	D	16
denovo14	1	1	6	D	0	Eukaryota	D	1	Opisthokonta	D	2	Nucletmycea	D	3	Fungi	D	4	Dikarya	D	5	Basidiomycota	D	6	Agaricomycotina	D	7	Tremellomycetes	D	8	Tremellales	D	9	Tremellaceae	D	10	Tremella	D	11	Tremella indecorata	D	12	D	13	D	14	D	15	D	16
denovo15	30	3	1	D	0	Eukaryota	D	1	Opisthokonta	D	2	Nucletmycea	D	3	Fungi	D	4	Dikarya	D	5	Basidiomycota	D	6	Agaricomycotina	D	7	Tremellomycetes	D	8	Tremellales	D	9	Tremellaceae	D	10	Tremella	D	11	Tremella indecorata	D	12	D	13	D	14	D	15	D	16
denovo16	2	1	1	D	0	Eukaryota	D	1	Opisthokonta	D	2	Nucletmycea	D	3	Fungi	D	4	Dikarya	D	5	Basidiomycota	D	6	Agaricomycotina	D	7	Tremellomycetes	D	8	Tremellales	D	9	Tremellaceae	D	10	Tremella	D	11	Tremella indecorata	D	12	D	13	D	14	D	15	D	16
denovo17	4	5	1	D	0	Eukaryota	D	1	Opisthokonta	D	2	Nucletmycea	D	3	Fungi	D	4	Dikarya	D	5	Basidiomycota	D	6	Agaricomycotina	D	7	Tremellomycetes	D	8	Tremellales	D	9	Tremellaceae	D	10	Tremella	D	11	Tremella indecorata	D	12	D	13	D	14	D	15	D	16
denovo18	1	6	1	D	0	Eukaryota	D	1	Excavata	D	2	Discoba	D	3	Jakobida	D	4	Jakoba	D	5	Jakoba libera	D	6		D	7		D	8		D	9		D	10		D	11		D	12	D	13	D	14	D	15	D	16
denovo19	492	1	2	D	0	Eukaryota	D	1	Opisthokonta	D	2	Nucletmycea	D	3	Fungi	D	4	Dikarya	D	5	Basidiomycota	D	6	Agaricomycotina	D	7	Tremellomycetes	D	8	Tremellales	D	9	Tremellaceae	D	10	Tremella	D	11	Tremella indecorata	D	12	D	13	D	14	D	15	D	16
denovo20	1	3	2	D	0	Eukaryota	D	1	Opisthokonta	D	2	Nucletmycea	D	3	Fungi	D	4	Dikarya	D	5	Basidiomycota	D	6	Agaricomycotina	D	7	Tremellomycetes	D	8	Tremellales	D	9	Tremellaceae	D	10	Tremella	D	11	Tremella indecorata	D	12	D	13	D	14	D	15	D	16
denovo21	7	1	11	D	0	Eukaryota	D	1	Opisthokonta	D	2	Nucletmycea	D	3	Fungi	D	4	Dikarya	D	5	Basidiomycota	D	6	Agaricomycotina	D	7	Tremellomycetes	D	8	Tremellales	D	9	Tremellaceae	D	10	Tremella	D	11	Tremella indecorata	D	12	D	13	D	14	D	15	D	16
denovo22	5	1	1	D	0	Eukaryota	D	1	Opisthokonta	D	2	Nucletmycea	D	3	Fungi	D	4	Dikarya	D	5	Basidiomycota	D	6	Agaricomycotina	D	7	Tremellomycetes	D	8	Tremellales	D	9	Tremellaceae	D	10	Tremella	D	11	Tremella indecorata	D	12	D	13	D	14	D	15	D	16
denovo23	1	1	1	D	0	Eukaryota	D	1	Excavata	D	2	Discoba	D	3	Jakobida	D	4	Jakoba	D	5	Jakoba libera	D	6		D	7		D	8		D	9		D	10		D	11		D	12	D	13	D	14	D	15	D	16
denovo24	1	3	3	D	0	Eukaryota	D	1	Opisthokonta	D	2	Nucletmycea	D	3	Fungi	D	4	Dikarya	D	5	Basidiomycota	D	6	Agaricomycotina	D	7	Tremellomycetes	D	8	Tremellales	D	9	Tremellaceae	D	10	Tremella	D	11	Tremella indecorata	D	12	D	13	D	14	D	15	D	16
denovo25	2	4	1	D	0	Eukaryota	D	1	Opisthokonta	D	2	Nucletmycea	D	3	Fungi	D	4	Dikarya	D	5	Basidiomycota	D	6	Agaricomycotina	D	7	Tremellomycetes	D	8	Tremellales	D	9	Tremellaceae	D	10	Tremella	D	11	Tremella indecorata	D	12	D	13	D	14	D	15	D	16
denovo26	1	5	1	D	0	Eukaryota	D	1	Opisthokonta	D	2	Nucletmycea	D	3	Fungi	D	4	Dikarya	D	5	Basidiomycota	D	6	Agaricomycotina	D	7	Tremellomycetes	D	8	Tremellales	D	9	Tremellaceae	D	10	Tremella	D	11	Tremella indecorata	D	12	D	13	D	14	D	15	D	16
denovo27	1	1	1	D	0	Eukaryota	D	1	Opisthokonta	D	2	Nucletmycea	D	3	Fungi	D	4	Dikarya	D	5	Basidiomycota	D	6	Agaricomycotina	D	7	Tremellomycetes	D	8	Tremellales	D	9	Tremellaceae	D	10	Tremella	D	11	Tremella indecorata	D	12	D	13	D	14	D	15	D	16
denovo28	1	1	7	D	0	Eukaryota	D	1	Opisthokonta	D	2	Nucletmycea	D	3	Fungi	D	4	Dikarya	D	5	Basidiomycota	D	6	Agaricomycotina	D	7	Tremellomycetes	D	8	Tremellales	D	9	Tremellaceae	D	10	Tremella	D	11	Tremella indecorata	D	12	D	13	D	14	D	15	D	16
denovo29	1	12	3	D	0	Eukaryota	D	1	Opisthokonta	D	2	Nucletmycea	D	3	Fungi	D	4	Dikarya	D	5	Basidiomycota	D	6	Agaricomycotina	D	7	Tremellomycetes	D	8	Tremellales	D	9	Tremellaceae	D	10	Tremella	D	11	Tremella indecorata	D	12	D	13	D	14	D	15	D	16
denovo30	1	1	1	D	0	Eukaryota	D	1	Opisthokonta	D	2	Nucletmycea	D	3	Fungi	D	4	Dikarya	D	5	Basidiomycota	D	6	Agaricomycotina	D	7	Tremellomycetes	D	8	Tremellales	D	9	Tremellaceae	D	10	Tremella	D	11	Tremella indecorata	D	12	D	13	D	14	D	15	D	16
denovo31	1	1	5	D	0	Eukaryota	D	1	Opisthokonta	D	2	Nucletmycea	D	3	Fungi	D	4	Dikarya	D	5	Basidiomycota	D	6	Agaricomycotina	D	7	Tremellomycetes	D	8	Tremellales	D	9	Tremellaceae	D	10	Tremella	D	11	Tremella indecorata	D	12	D	13	D	14	D	15	D	16
denovo32	1	1	1	D	0	Eukaryota	D	1	Opisthokonta	D	2	Nucletmycea	D	3	Fungi	D	4	Dikarya	D	5	Basidiomycota	D	6	Agaricomycotina	D	7	Tremellomycetes	D	8	Tremellales	D	9	Tremellaceae	D	10	Tremella	D	11	Tremella indecorata	D	12	D	13	D	14	D	15	D	16
denovo33	7	1	611	D	0	Eukaryota	D	1	Opisthokonta	D	2	Nucletmycea	D	3	Fungi	D	4	Dikarya	D	5	Basidiomycota	D	6	Agaricomycotina	D	7	Tremellomycetes	D	8	Tremellales	D	9	Tremellaceae	D	10	Tremella	D	11	Tremella indecorata	D	12	D	13	D	14	D	15	D	16
denovo34	1	2	1	D	0	Eukaryota	D	1	Opisthokonta	D	2	Nucletmycea	D	3	Fungi	D	4	Dikarya	D	5	Basidiomycota	D	6	Agaricomycotina	D	7	Tremellomycetes	D	8	Tremellales	D	9	Tremellaceae	D	10	Tremella	D	11	Tremella indecorata	D	12	D	13	D	14	D	15	D	16
denovo35	1	2	1	D	0	Eukaryota	D	1	Opisthokonta	D	2	Nucletmycea	D	3	Fungi	D	4	Dikarya	D	5	Basidiomycota	D	6	Agaricomycotina	D	7	Tremellomycetes	D	8	Tremellales	D	9	Tremellaceae	D	10	Tremella	D	11	Tremella indecorata	D	12	D	13	D	14	D	15	D	16
denovo36	2	39	2	D	0	Eukaryota	D	1	Opisthokonta	D	2	Nucletmycea	D	3	Fungi	D	4	Dikarya	D	5	Basidiomycota	D	6	Agaricomycotina	D	7	Tremellomycetes	D	8	Tremellales	D	9	Tremellaceae	D	10	Tremella	D	11	Tremella indecorata	D	12	D	13	D	14	D	15	D	16
denovo37	1	1	1	D	0	Eukaryota	D	1	Opisthokonta	D	2	Nucletmycea	D	3	Fungi	D	4	Dikarya	D	5	Basidiomycota	D	6	Agaricomycotina	D	7	Tremellomycetes	D	8	Tremellales	D	9	Tremellaceae	D	10	Tremella	D	11	Tremella indecorata	D	12	D	13	D	14	D	15	D	16
denovo38	1	1	2	D	0	Eukaryota	D	1	Opisthokonta	D	2	Nucletmycea	D	3	Fungi	D	4	Dikarya	D	5	Basidiomycota	D	6	Agaricomycotina	D	7	Tremellomycetes	D	8	Tremellales	D	9	Tremellaceae	D	10	Tremella	D	11	Tremella indecorata	D	12	D	13	D	14	D	15	D	16
denovo39	3	2	2	D	0	Eukaryota	D	1	Opisthokonta	D	2	Nucletmycea	D	3	Fungi	D	4	Dikarya	D	5	Basidiomycota	D	6	Agaricomycotina	D	7	Tremellomycetes	D	8	Tremellales	D	9	Tremellaceae	D	10	Tremella	D	11	Tremella indecorata	D	12	D	13	D	14	D	15	D	16
denovo40	16	5	2	D	0	Eukaryota	D	1	Opisthokonta	D	2	Nucletmycea	D	3	Fungi	D	4	Dikarya	D	5	Basidiomycota	D	6	Agaricomycotina	D	7	Tremellomycetes	D	8	Tremellales	D	9	Tremellaceae	D	10	Tremella	D	11	Tremella indecorata	D	12	D	13	D	14	D	15	D	16
denovo41	1	1	7	D	0	Eukaryota	D	1	Opisthokonta	D	2	Nucletmycea	D	3	Fungi	D	4	Dikarya	D	5	Basidiomycota	D	6	Agaricomycotina	D	7	Tremellomycetes	D	8	Tremellales	D	9	Tremellaceae	D	10	Tremella	D	11	Tremella indecorata	D	12	D	13	D	14	D	15	D	16
denovo42	4	1	1	D	0	Eukaryota	D	1	Opisthokonta	D	2	Nucletmycea	D	3	Fungi	D	4	Dikarya	D	5	Basidiomycota	D	6	Agaricomycotina	D	7	Tremellomycetes	D	8	Tremellales	D	9	Tremellaceae	D	10	Tremella	D	11	Tremella indecorata	D	12	D	13	D	14	D	15	D	16
denovo43	2	2	3	D	0	Eukaryota	D	1	Opisthokonta	D	2	Nucletmycea	D	3	Fungi	D	4	Dikarya	D	5	Basidiomycota	D	6	Agaricomycotina	D	7	Tremellomycetes	D	8	Tremellales	D	9	Tremellaceae	D	10	Tremella	D	11	Tremella indecorata	D	12	D	13	D	14	D	15	D	16
denovo44	1	9	1	D	0	Eukaryota	D	1	Opisthokonta	D	2	Nucletmycea	D	3	Fungi	D	4	Dikarya	D	5	Basidiomycota	D	6	Agaricomycotina	D	7	Tremellomycetes	D	8	Tremellales	D	9	Tremellaceae	D	10	Tremella	D	11	Tremella indecorata	D	12	D	13	D	14	D	15	D	16
denovo45	2	1	3	D	0	Eukaryota	D	1	Excavata	D	2	Discoba	D	3	Jakobida	D	4	Jakoba	D	5	Jakoba libera	D	6		D	7		D	8		D	9		D	10		D	11		D	12	D	13	D	14	D	15	D	16
denovo46	5	1	1	D	0	Eukaryota	D	1	Opisthokonta	D	2	Nucletmycea	D	3	Fungi	D	4	Dikarya	D	5	Basidiomycota	D	6	Agaricomycotina	D	7	Tremellomycetes	D	8	Tremellales	D	9	Tremellaceae	D	10	Tremella	D	11	Tremella indecorata	D	12	D	13	D	14	D	15	D	16
denovo47	2	3	1	D	0	Eukaryota	D	1	Opisthokonta	D	2	Nucletmycea	D	3	Fungi	D	4	Dikarya	D	5	Basidiomycota	D	6	Agaricomycotina	D	7	Tremellomycetes	D	8	Tremellales	D	9	Tremellaceae	D	10	Tremella	D	11	Tremella indecorata	D	12	D	13	D	14	D	15	D	16
denovo48	1	14	25	D	0	Eukaryota	D	1	Opisthokonta	D	2	Nucletmycea	D	3	Fungi	D	4	Dikarya	D	5	Basidiomycota	D	6	Agaricomycotina	D	7	Tremellomycetes	D	8	Tremellales	D	9	Tremellaceae	D	10	Tremella	D	11	Tremella indecorata	D	12	D	13	D	14	D	15	D	16
denovo49	1	1	15	D	0	Eukaryota	D	1	Opisthokonta	D	2	Nucletmycea	D	3	Fungi	D	4	Dikarya	D	5	Basidiomycota	D	6	Agaricomycotina	D	7	Tremellomycetes	D	8	Tremellales	D	9	Tremellaceae	D	10	Tremella	D	11	Tremella indecorata	D	12	D	13	D	14	D	15	D	16
denovo50	3	4	1	D	0	Eukaryota	D	1	Opisthokonta	D	2	Nucletmycea	D	3	Fungi	D	4	Dikarya	D	5	Basidiomycota	D	6	Agaricomycotina	D	7	Tremellomycetes	D	8	Tremellales	D	9	Tremellaceae	D	10	Tremella	D	11	Tremella indecorata	D	12	D	13	D	14	D	15	D	16
denovo51	2	2	1	D	0	Eukaryota	D	1	Opisthokonta	D	2	Nucletmycea	D	3	Fungi	D	4	Dikarya	D	5	Basidiomycota	D	6	Agaricomycotina	D	7	Tremellomycetes	D	8	Tremellales	D	9	Tremellaceae	D	10	Tremella	D	11	Tremella indecorata	D	12	D	13	D	14	D	15	D	16
denovo52	1	2	1	D	0	Eukaryota	D	1	Opisthokonta	D	2	Nucletmycea	D	3	Fungi	D	4	Dikarya	D	5	Basidiomycota	D	6	Agaricomycotina	D	7	Tremellomycetes	D	8	Tremellales	D	9	Tremellaceae	D	10	Tremella	D	11	Tremella indecorata	D	12	D	13	D	14	D	15	D	16
denovo53	1	27	1	D	0	Eukaryota	D	1	Opisthokonta	D	2	Nucletmycea	D	3	Fungi	D	4	Dikarya	D	5	Basidiomycota	D	6	Agaricomycotina	D	7	Tremellomycetes	D	8	Tremellales	D	9	Tremellaceae	D	10	Tremella	D	11	Tremella indecorata	D	12	D	13	D	14	D	15	D	16
denovo54	0	3	1	D	0	Eukaryota	D	1	Opisthokonta	D	2	Nucletmycea	D	3	Fungi	D	4	Dikarya	D	5	Basidiomycota	D	6	Agaricomycotina	D	7	Tremellomycetes	D	8	Tremellales	D	9	Tremellaceae	D	10	Tremella	D	11	Tremella indecorata	D	12	D	13	D	14	D	15	D	16
denovo55	0	4	1	D	0	Eukaryota	D	1	Opisthokonta	D	2	Nucletmycea	D	3	Fungi	D	4	Dikarya	D	5	Basidiomycota	D	6	Agaricomycotina	D	7	Tremellomycetes	D	8	Tremellales	D	9	Tremellaceae	D	10	Tremella	D	11	Tremella indecorata	D	12	D	13	D	14	D	15	D	16
denovo56	0	1	2	D	0	Eukaryota	D	1	Opisthokonta	D	2	Nucletmycea	D	3	Fungi	D	4	Dikarya	D	5	Basidiomycota	D	6	Agaricomycotina	D	7	Tremellomycetes	D	8	Tremellales	D	9	Tremellaceae	D	10	Tremella	D	11	Tremella indecorata	D	12	D	13	D	14	D	15	D	16
denovo57	0	6	4	D	0	Eukaryota	D	1	Opisthokonta	D	2	Nucletmycea	D	3	Fungi	D	4	Dikarya	D	5	Basidiomycota	D	6	Agaricomycotina	D	7	Tremellomycetes	D	8	Tremellales	D	9	Tremellaceae	D	10	Tremella	D	11	Tremella indecorata	D	12	D	13	D	14	D	15	D	16
denovo58	0	0	3	D	0	Eukaryota	D	1	Opisthokonta	D	2	Nucletmycea	D	3	Fungi	D	4	Dikarya	D	5	Basidiomycota	D	6	Agaricomycotina	D	7	Tremellomycetes	D	8	Tremellales	D	9	Tremellaceae	D	10	Tremella	D	11	Tremella indecorata	D	12	D	13	D	14	D	15	D	16
denovo59	0	0	6	D	0	Eukaryota	D	1	Opisthokonta	D	2	Nucletmycea	D	3	Fungi	D	4	Dikarya	D	5	Basidiomycota	D	6	Agaricomycotina	D	7	Tremellomycetes	D	8	Tremellales	D	9	Tremellaceae	D	10	Tremella	D	11	Tremella indecorata	D	12	D	13	D	14	D	15	D	16
denovo60	0	0	4	D	0	Eukaryota	D	1	Opisthokonta	D	2	Nucletmycea	D	3	Fungi	D	4	Dikarya	D	5	Basidiomycota	D	6	Agaricomycotina	D	7	Tremellomycetes	D	8	Tremellales	D	9	Tremellaceae	D	10	Tremella	D	11	Tremella indecorata	D	12	D	13	D	14	D	15	D	16
denovo61	0	0	2	D	0	Eukaryota	D	1	Opisthokonta	D	2	Nucletmycea	D	3	Fungi	D	4	Dikarya	D	5	Basidiomycota	D	6	Agaricomycotina	D	7	Tremellomycetes	D	8	Tremellales	D	9	Tremellaceae	D	10	Tremella	D	11	Tremella indecorata	D	12	D	13	D	14	D	15	D	16
denovo62	0	0	6	D	0	Eukaryota	D	1	Opisthokonta	D	2	Nucletmycea	D	3	Fungi	D	4	Dikarya	D	5	Basidiomycota	D	6	Agaricomycotina	D	7	Tremellomycetes	D	8	Tremellales	D	9	Tremellaceae	D	10	Tremella	D	11	Tremella indecorata	D	12	D	13	D	14	D	15	D	16
denovo63	0	0	6	D	0	Eukaryota	D	1	Opisthokonta	D	2	Nucletmycea	D	3	Fungi	D	4	Dikarya	D	5	Basidiomycota	D	6	Agaricomycotina	D	7	Tremellomycetes	D	8	Tremellales	D	9	Tremellaceae	D	10	Tremella	D	11	Tremella indecorata	D	12	D	13	D	14	D	15	D	16
denovo64	0	0	1	D	0	Eukaryota	D	1	Opisthokonta	D	2	Nucletmycea	D	3	Fungi	D	4	Dikarya	D	5	Basidiomycota	D	6	Agaricomycotina	D	7	Tremellomycetes	D	8	Tremellales	D	9	Tremellaceae	D	10	Tremella	D	11	Tremella indecorata	D	12	D	13	D	14	D	15	D	16
denovo65	0	0	1	D	0	Eukaryota	D	1	Opisthokonta	D	2	Nucletmycea	D	3	Fungi	D	4	Dikarya	D	5	Basidiomycota	D	6	Agaricomycotina	D	7	Tremellomycetes	D	8	Tremellales	D	9	Tremellaceae	D	10	Tremella	D	11	Tremella indecorata	D	12	D	13	D	14	D	15	D	16
denovo66	0	0	1	D	0	Eukaryota	D	1	Opisthokonta	D	2	Nucletmycea	D	3	Fungi	D	4	Dikarya	D	5	Basidiomycota	D	6	Agaricomycotina	D	7	Tremellomycetes	D	8	Tremellales	D	9	Tremellaceae	D	10	Tremella	D	11	Tremella indecorata	D	12	D	13	D	14	D	15	D	16
denovo67	0	0	1	D	0	Eukaryota	D	1	Opisthokonta	D	2	Nucletmycea	D	3	Fungi	D	4	Dikarya	D	5	Basidiomycota	D	6	Agaricomycotina	D	7	Tremellomycetes	D	8	Tremellales	D	9	Tremellaceae	D	10	Tremella	D	11	Tremella indecorata	D	12	D	13	D	14	D	15	D	16
denovo68	0	0	3	D	0	Eukaryota	D	1	Opisthokonta	D	2	Nucletmycea	D	3	Fungi	D	4	Dikarya	D	5	Basidiomycota	D	6	Agaricomycotina	D	7	Tremellomycetes	D	8	Tremellales	D	9	Tremellaceae	D	10	Tremella	D	11	Tremella indecorata	D	12	D	13	D	14	D	15	D	16
denovo69	0	0	2	D	0	Eukaryota	D	1	Opisthokonta	D	2	Nucletmycea	D	3	Fungi	D	4	Dikarya	D	5	Basidiomycota	D	6	Agaricomycotina	D	7	Tremellomycetes	D	8	Tremellales	D	9	Tremellaceae	D	10	Tremella	D	11	Tremella indecorata	D	12	D	13	D	14	D	15	D	16
denovo70	0	0	1	D	0	Eukaryota	D	1	Opisthokonta	D	2	Nucletmycea	D	3	Fungi	D	4	Dikarya	D	5	Basidiomycota	D	6	Agaricomycotina	D	7	Tremellomycetes	D	8	Tremellales	D	9	Tremellaceae	D	10	Tremella	D	11	Tremella indecorata	D	12	D	13	D	14	D	15	D	16
denovo71	0	0	1	D	0	Eukaryota	D	1	Opisthokonta	D	2	Nucletmycea	D	3	Fungi	D	4	Dikarya	D	5	Basidiomycota	D	6	Agaricomycotina	D	7	Tremellomycetes	D	8	Tremellales	D	9	Tremellaceae	D	10	Tremella	D	11	Tremella indecorata	D	12	D	13	D	14	D	15	D	16
denovo72	0	0	1	D	0	Eukaryota	D	1	Opisthokonta	D	2	Nucletmycea	D	3	Fungi	D	4	Dikarya	D	5	Basidiomycota	D	6	Agaricomycotina	D	7	Tremellomycetes	D	8	Tremellales	D	9	Tremellaceae	D	10	Tremella	D	11	Tremella indecorata	D	12	D	13	D	14	D	15	D	16
denovo73	0	0	2	D	0	Eukaryota	D	1	Opisthokonta	D	2	Nucletmycea	D	3	Fungi	D	4	Dikarya	D	5	Basidiomycota	D	6	Agaricomycotina	D	7	Tremellomycetes	D	8	Tremellales	D	9	Tremellaceae	D	10	Tremella	D	11	Tremella indecorata	D	12	D	13	D	14	D	15	D	16
denovo74	0	0	3	D	0	Eukaryota	D	1	Opisthokonta	D	2	Nucletmycea	D	3	Fungi	D	4	Dikarya	D	5	Basidiomycota	D	6	Agaricomycotina	D	7	Tremellomycetes	D	8	Tremellales	D	9	Tremellaceae	D	10	Tremella	D	11	Tremella indecorata	D	12	D	13	D	14	D	15	D	16
denovo75	0	0	2	D	0	Eukaryota	D	1	Opisthokonta	D	2	Nucletmycea	D	3	Fungi	D	4	Dikarya	D	5	Basidiomycota	D	6	Agaricomycotina	D	7	Tremellomycetes	D	8	Tremellales	D	9	Tremellaceae	D	10	Tremella	D	11	Tremella indecorata	D	12	D	13	D	14	D	15	D	16
denovo76	0	0	8	D	0	Eukaryota	D	1	Opisthokonta	D	2	Nucletmycea	D	3	Fungi	D	4	Dikarya	D	5	Basidiomycota	D	6	Agaricomycotina	D	7	Tremellomycetes	D	8	Tremellales	D	9	Tremellaceae	D	10	Tremella	D	11	Tremella indecorata	D	12	D	13	D	14	D	15	D	16
