# Supplementary material for: Biodegradation of thiocyanate by a native groundwater microbial consortium
Source: PeerJ. 2019 Mar 26;7:e6498. doi: 10.7717/peerj.6498 (PMC6440457; doi:10.7717/peerj.6498)
Supplement: Supplemental Information 2 [file peerj-07-6498-s002.xlsx]

## Sheet: Sheet1
Supplementary Information Table A1
Additional water quality data for groundwater samples.
	Field	2018-01-10 10:25:00	2018-03-26 11:40:00	2018-07-30 10:00:00	2018-09-17 10:50:00
	Aluminium (mg/L)	<0.01*	<0.01*	0.06	0.02
	Ammonia as N (mg/L)	<0.01*	<0.01*	<0.01*	6.23
	Antimony-Dissolved (mg/L)	<0.001*	<0.001*	<0.001*	0.003
	Arsenic-Dissolved (mg/L)	0.322	0.352	0.3	0.092
	Bismuth (mg/L)	<0.001*	0.004	0.01	<0.001*
	Cadmium-Dissolved (mg/L)	<0.0001*	0.0002	0.0004	<0.0001*
	Calcium-Dissolved (mg/L)	69	67	77	564
	Carbonate Alkalinity as CaCO3 (mg/L)	<1*	<1*	<1*	<1*
	Chloride (mg/L)	5580	6400	6200	6420
	Chromium-Dissolved (mg/L)	<0.001*	<0.001*	<0.001*	<0.001*
	Copper-Dissolved (mg/L)	0.001	<0.001*	0.006	0.006
	Cyanate (mg/L)	<2.5*	<5.0*	<2.5*	<2.5*
	Electrical Conductivity @ 25C (uS/cm)	17800	19200	19200	18800
	Free Cyanide (mg/L)	0.019	0.012	0.041	0.016
	Hydroxide Alkalinity as CaCO3 (mg/L)	<1*	<1*	<1*	<1*
	Ionic Balance (%)	1.9	6.67	4.17	4.09
	Iron-Dissolved (mg/L)	4.93	4.83	3.77	1.37
	Lead-Dissolved (mg/L)	<0.001*	<0.001*	<0.001*	<0.001*
	Magnesium-Dissolved (mg/L)	394	414	529	392
	Manganese-Dissolved (mg/L)	1.22	1.4	1.34	1.33
	Mercury (mg/L)	<0.0001*	<0.0001*	<0.0001*	<0.0001*
	Nickel (mg/L)	0.084	0.088	0.088	0.099
	Nitrate as N (mg/L)	0.32	0.02	0.01	<0.01*
	Nitrite + Nitrate as N (mg/L)	0.32	0.02	0.01	<0.01*
	Nitrite as N (mg/L)	<0.01*	<0.01*	<0.01*	<0.01*
	pH (pH Units)	6.62	6.9	6.78	6.55
	Sodium - Dissolved (mg/L)	3300	3310	3870	2990
	Sulphate (as SO4) (mg/L)	1350	1240	1090	1200
	Tellurium (mg/L)	<0.005*	<0.005*	<0.005*	<0.005*
	Thallium (mg/L)	<0.001*	<0.001*	0.004	<0.001*
	Thiocyanate (mg/L)	457	290	237	217
	Total Alkalinity as CaCO3 (mg/L)	114	126	128	121
	Total Anions (meq/L)	188	209	200	208
	Total Cations (meq/L)	181	183	218	192
	Total Cyanide (mg/L)	0.309	0.206	0.292	0.262
	Total Dissolved Solids @180°C-Dissolved (mg/L)	10800	11900	11500	11500
	Total Kjeldahl Nitrogen (as N) (mg/L)	21.6	36.8	16	36.2
	Total Nitrogen (as N) (mg/L)	21.9	36.8	16	36.2
	WAD Cyanide (mg/L)	0.022	0.012	0.041	0.016
	Zinc-Dissolved (mg/L)	0.029	0.025	0.038	0.047
